# Supplementary material for: Risk of Exposure to COVID-19: Visit Duration Data Can Inform Our Daily Activities Choices: An Epidemiological Investigation Using Community Mobility Data from the Metropolitan Area of Genoa, Italy
Source: Int J Environ Res Public Health. 2021 Apr 27;18(9):4632. doi: 10.3390/ijerph18094632 (PMC8123828; doi:10.3390/ijerph18094632)
Supplement: Supplementary file 1 [file ijerph-18-04632-s001.zip]

Archive with 1 entries (1 files):
- ijerph-1174334-supplementary.pdf
